# Supplementary material for: Genomic Informed Breeding Strategies for Strawberry Yield and Fruit Quality Traits
Source: Front Plant Sci. 2021 Oct 5;12:724847. doi: 10.3389/fpls.2021.724847 (PMC8525896; doi:10.3389/fpls.2021.724847)
Supplement: Supplementary Table 1 — Mean, standard errors (SE), minimum (min) and maximum (max) values for fruit quality traits. Values were provided for each of the families studied. Malling Centenary has been abbreviated to M. Centenary. FA codes denote the names of accessions. [file Table_1.XLSX]

## Sheet: sup. table 1
Parents of Family	Number of progeny	Skin Colour		Skin Firmness		Neck position		Calyx position		Soluble Sugars		Achene Density		Achene Position		Achene Colour		Flavour		Texture overall		Acidity perception		Aroma		pH		Subjective firmness		Flesh Firmness		Flesh Colour		Sweetness perception		Uniformity		Glossiness
		Mean (± SE)	Min-Max	Mean (± SE)	Min-Max	Mean (± SE)	Min-Max	Mean (± SE)	Min-Max	Mean (± SE)	Min-Max	Mean (± SE)	Min-Max	Mean (± SE)	Min-Max	Mean (± SE)	Min-Max	Mean (± SE)	Min-Max	Mean (± SE)	Min-Max	Mean (± SE)	Min-Max	Mean (± SE)	Min-Max	Mean (± SE)	Min-Max	Mean (± SE)	Min-Max	Mean (± SE)	Min-Max	Mean (± SE)	Min-Max	Mean (± SE)	Min-Max	Mean (± SE)	Min-Max	Mean (± SE)	Min-Max
FA0307 × FA2311	11	5.97 (±0.25)	2021-09-03	5.6 (±0.28)	2021-08-03	2.95 (±0.16)	2021-05-02	3.05 (±0.21)	2021-05-01	9.24 (±0.31)	5.9-12.2	4.57 (±0.3)	2021-08-02	5.11 (±0.42)	2021-09-02	4.04 (±0.44)	2021-09-01	4.51 (±0.22)	2021-07-03	5.17 (±0.2)	2021-07-03	5.37 (±0.2)	2021-07-03	1.83 (±0.22)	2021-04-01	3.53 (±0.04)	2021-04-03	194.5 (±9.2)	107-277	5.2 (±0.2)	2021-07-03	4.63 (±0.26)	2021-07-03	4.67 (±0.18)	2021-06-03	6.17 (±0.32)	2021-09-04	6.12 (±0.16)	2021-08-05
FA0307 × FA2907	8	5.54 (±0.33)	2021-08-02	5.31 (±0.34)	2021-07-03	3.41 (±0.21)	2021-05-02	2.61 (±0.24)	2021-05-01	10.02 (±0.43)	7.8-15.2	4.75 (±0.27)	2021-08-03	5.97 (±0.31)	2021-08-03	3.68 (±0.43)	2021-07-01	4.84 (±0.28)	2021-06-02	4.46 (±0.34)	2021-07-02	4.77 (±0.25)	2021-07-02	2 (±0.33)	2021-06-01	3.66 (±0.05)	2021-04-03	187.4 (±12.3)	111-287	4.82 (±0.31)	2021-07-03	4.14 (±0.26)	2021-07-03	4.94 (±0.27)	2021-07-03	6.17 (±0.31)	2021-08-04	6.06 (±0.19)	2021-08-04
FA0123 × FA1211	7	6.23 (±0.3)	2021-08-03	6.11 (±0.3)	2021-08-04	2.98 (±0.3)	2021-05-01	2.75 (±0.22)	2021-04-01	8.41 (±0.45)	5.6-12.7	4.34 (±0.32)	2021-07-02	6.06 (±0.53)	2021-09-02	4.39 (±0.45)	2021-08-02	4.25 (±0.32)	2021-06-02	4.82 (±0.26)	2021-07-03	5 (±0.24)	2021-07-03	1.61 (±0.24)	2021-04-01	3.75 (±0.06)	2021-04-03	188 (±12.2)	123-356	5.61 (±0.3)	2021-08-04	3.59 (±0.32)	2021-06-01	4.4 (±0.3)	2021-07-02	6.23 (±0.35)	2021-09-02	5.95 (±0.23)	2021-08-04
FA0248 × FA0193	8	5.31 (±0.2)	2021-07-04	6.89 (±0.3)	2021-09-04	3.25 (±0.2)	2021-05-02	3.02 (±0.17)	2021-05-02	9.78 (±0.59)	6.4-14.3	5.18 (±0.4)	2021-09-03	6.67 (±0.52)	2021-09-03	4.26 (±0.57)	2021-09-01	4.41 (±0.39)	2021-07-02	5.34 (±0.37)	2021-07-02	4.39 (±0.33)	2021-07-02	1.71 (±0.32)	2021-05-01	3.9 (±0.07)	2021-05-04	202.4 (±15.8)	90-310	6.67 (±0.28)	2021-08-05	4.15 (±0.3)	2021-06-03	5 (±0.33)	2021-07-03	6.17 (±0.54)	2021-09-01	6.48 (±0.23)	2021-08-04
FA0676 × FA1804	10	5.58 (±0.24)	2021-08-03	5.7 (±0.3)	2021-08-03	2.94 (±0.19)	2021-04-01	2.85 (±0.17)	2021-04-01	10.03 (±0.33)	7.2-14.8	4.58 (±0.3)	2021-07-01	5.67 (±0.36)	2021-08-02	4.21 (±0.54)	2021-08-01	5.26 (±0.32)	2021-08-02	5.23 (±0.28)	2021-07-03	5.06 (±0.15)	2021-07-03	1.56 (±0.29)	2021-06-01	3.6 (±0.05)	2021-04-03	210.7 (±13.4)	126-330	5.6 (±0.2)	2021-08-04	3.91 (±0.19)	2021-05-02	5.25 (±0.24)	2021-07-03	6.42 (±0.42)	2021-09-02	6.29 (±0.21)	2021-09-04
FA0677 × FA6969	12	6.12 (±0.17)	2021-08-04	5.59 (±0.3)	2021-08-03	2.72 (±0.18)	2021-05-01	3.42 (±0.15)	2021-05-02	9.03 (±0.34)	6-13.3	4.31 (±0.26)	2021-07-02	6.47 (±0.26)	2021-09-03	3.2 (±0.43)	2021-07-01	4.7 (±0.25)	2021-07-02	5.07 (±0.26)	2021-07-02	5.32 (±0.13)	2021-07-02	1.34 (±0.12)	2021-03-01	3.62 (±0.09)	2021-05-03	211.7 (±10.8)	109-358	5.57 (±0.23)	2021-08-04	4.26 (±0.21)	2021-07-02	4.84 (±0.22)	2021-07-03	5.92 (±0.29)	2021-09-02	5.96 (±0.16)	2021-08-04
FA0677 × FA0909	11	5.83 (±0.17)	2021-07-03	6.09 (±0.21)	2021-08-03	3.08 (±0.18)	2021-05-01	3.22 (±0.15)	2021-05-01	9.14 (±0.3)	6.5-14.4	4.42 (±0.2)	2021-07-03	6.38 (±0.28)	2021-08-02	2.48 (±0.26)	2021-07-01	4.89 (±0.26)	2021-08-02	5.16 (±0.17)	2021-06-03	5.27 (±0.14)	2021-06-03	1.46 (±0.16)	2021-04-01	3.64 (±0.04)	2021-04-03	197.7 (±7.3)	113-277	5.87 (±0.18)	2021-08-04	4.36 (±0.21)	2021-07-02	5.05 (±0.23)	2021-07-02	6.58 (±0.23)	2021-09-04	6.18 (±0.18)	2021-08-02
FA0677 × M.Centenary	11	6.12 (±0.15)	2021-07-03	6.42 (±0.23)	2021-08-04	3.14 (±0.18)	2021-05-01	2.77 (±0.15)	2021-05-01	9.19 (±0.28)	2013-07-01	4 (±0.26)	2021-06-01	5.05 (±0.34)	2021-09-01	4.98 (±0.39)	2021-09-02	4.79 (±0.24)	2021-07-02	5.09 (±0.22)	2021-07-02	5.42 (±0.18)	2021-07-02	1.6 (±0.19)	2021-05-01	3.67 (±0.04)	2021-04-03	227.8 (±8.8)	144-313	5.75 (±0.31)	2021-09-03	4.84 (±0.23)	2021-08-02	4.89 (±0.24)	2021-07-01	6.53 (±0.3)	2021-09-02	6.63 (±0.16)	2021-09-05
FA0677 × FA0407	12	5.98 (±0.21)	2021-08-03	5.27 (±0.28)	2021-08-03	3.06 (±0.15)	2021-05-02	2.99 (±0.15)	2021-05-01	9.14 (±0.27)	6.6-12.4	4.87 (±0.31)	2021-09-02	6.2 (±0.32)	2021-09-01	4.03 (±0.36)	2021-08-01	4.44 (±0.23)	2021-07-02	4.19 (±0.19)	2021-06-02	5.44 (±0.15)	2021-06-02	1.53 (±0.14)	2021-04-01	3.71 (±0.08)	2021-06-03	188.7 (±10.8)	103-386	4.56 (±0.21)	2021-07-03	4.26 (±0.21)	2021-06-01	4.67 (±0.23)	2021-07-02	6.41 (±0.26)	2021-09-04	5.98 (±0.13)	2021-08-04
FA0508 × FA1234	8	6.25 (±0.29)	2021-08-05	6.2 (±0.29)	2021-08-04	3.63 (±0.26)	2021-05-02	2.25 (±0.21)	2021-04-01	9.98 (±0.48)	7.5-13.6	3.47 (±0.24)	2021-05-02	5.63 (±0.33)	2021-08-04	4.16 (±0.53)	2021-08-01	5.35 (±0.36)	2021-08-03	5.31 (±0.29)	2021-07-03	4.83 (±0.28)	2021-07-03	1.92 (±0.26)	2021-04-01	3.65 (±0.09)	2021-04-03	215.5 (±11)	163-316	6.18 (±0.29)	2021-08-04	4.3 (±0.38)	2021-07-02	5.42 (±0.42)	2021-08-02	5.94 (±0.45)	2021-08-02	6.55 (±0.2)	2021-08-05
FA0508 × FA0193	15	5.81 (±0.18)	2021-08-04	7.32 (±0.2)	2021-09-04	2.97 (±0.16)	2021-05-01	2.6 (±0.14)	2021-04-01	9.2 (±0.4)	4.1-16.5	4.27 (±0.19)	2021-07-02	6.24 (±0.23)	2021-09-03	4.17 (±0.39)	2021-09-01	4.38 (±0.24)	2021-07-01	5.26 (±0.17)	2021-07-03	4.64 (±0.16)	2021-07-03	1.65 (±0.22)	2021-07-01	3.8 (±0.04)	2021-04-03	243.6 (±9.8)	147-426	7.35 (±0.16)	2021-09-05	3.9 (±0.19)	2021-06-02	4.57 (±0.22)	2021-07-02	5.74 (±0.29)	2021-08-01	6.08 (±0.2)	2021-08-02
FA0508 × FA0808	7	6.23 (±0.21)	2021-08-05	6.44 (±0.42)	2021-09-03	3.7 (±0.19)	2021-05-02	2.56 (±0.21)	2021-04-01	9.45 (±0.63)	5.9-17.9	3.65 (±0.25)	2021-06-01	5.12 (±0.39)	2021-08-03	3.27 (±0.53)	2021-08-01	5.14 (±0.32)	2021-07-03	5.62 (±0.17)	2021-07-04	4.62 (±0.23)	2021-07-04	1.84 (±0.25)	2021-04-01	3.68 (±0.04)	2021-04-03	227.5 (±10.4)	157-299	6.7 (±0.31)	2021-09-04	4.23 (±0.23)	2021-07-02	5.39 (±0.3)	2021-08-04	5.81 (±0.37)	2021-09-03	6.47 (±0.23)	2021-08-05
FA1111 × FA1234	8	6.24 (±0.22)	2021-08-05	5.92 (±0.32)	2021-09-03	3.64 (±0.22)	2021-05-01	2.4 (±0.17)	2021-04-01	10.45 (±0.54)	5.4-15.7	3.17 (±0.25)	2021-06-02	6.54 (±0.3)	2021-08-02	5.38 (±0.52)	2021-09-01	5.23 (±0.25)	2021-07-03	5.29 (±0.22)	2021-07-04	4.54 (±0.19)	2021-07-04	2.05 (±0.41)	2021-08-01	3.97 (±0.19)	2021-07-03	190.7 (±12.1)	111-382	5.67 (±0.32)	2021-09-03	4.2 (±0.21)	2021-06-02	5.39 (±0.25)	2021-08-03	5.31 (±0.4)	2021-08-01	6.4 (±0.17)	2021-08-05
FA1211 × FA0193	6	5.47 (±0.34)	2021-07-03	7.15 (±0.32)	2021-09-05	3.32 (±0.18)	2021-05-03	2.56 (±0.29)	2021-04-01	8.44 (±0.93)	3.8-13.2	4.62 (±0.55)	2021-08-02	6.42 (±0.51)	2021-09-03	4.09 (±0.67)	2021-08-01	4.7 (±0.48)	2021-07-03	5.17 (±0.22)	2021-06-04	4.42 (±0.27)	2021-06-04	1.36 (±0.27)	2021-04-01	3.81 (±0.06)	2021-04-03	202.6 (±10.8)	163-266	6.35 (±0.33)	2021-08-05	3.21 (±0.35)	2021-05-01	4.74 (±0.48)	2021-07-02	6.27 (±0.48)	2021-09-03	6.26 (±0.33)	2021-09-05
FA1211 × FA9521	10	5.94 (±0.17)	2021-08-05	6.04 (±0.25)	2021-08-04	3.42 (±0.21)	2021-05-01	2.65 (±0.19)	2021-04-01	8.4 (±0.36)	6.1-11.5	4.53 (±0.31)	2021-08-02	5.9 (±0.37)	2021-09-02	3.28 (±0.34)	2021-07-01	4.67 (±0.23)	2021-07-02	5.1 (±0.22)	2021-07-03	4.66 (±0.21)	2021-07-03	1.84 (±0.26)	2021-06-01	3.78 (±0.04)	2021-04-03	203.1 (±8.3)	103-294	5.67 (±0.25)	2021-09-03	3.16 (±0.3)	2021-06-01	4.88 (±0.2)	2021-07-02	6.3 (±0.33)	2021-08-02	6.68 (±0.17)	2021-08-05
FA1211 × FA1711	12	5.83 (±0.2)	2021-08-04	6.01 (±0.21)	2021-08-03	4.14 (±0.16)	2021-05-01	2.14 (±0.15)	2021-04-01	8.71 (±0.28)	5-12.5	3.27 (±0.17)	2021-06-02	4.86 (±0.32)	2021-08-01	5.13 (±0.39)	2021-08-01	4.47 (±0.21)	2021-07-02	4.93 (±0.24)	2021-07-02	5.21 (±0.15)	2021-07-02	1.34 (±0.11)	2021-03-01	3.53 (±0.04)	2021-04-03	216.1 (±7.7)	102-317	5.58 (±0.21)	2021-08-03	2.66 (±0.25)	2021-06-01	4.49 (±0.23)	2021-07-01	6.88 (±0.23)	2021-09-04	6.19 (±0.19)	2021-08-02
FA0193 × FA0909	13	5.44 (±0.18)	2021-08-03	7.15 (±0.2)	2021-09-04	3.4 (±0.11)	2021-05-02	2.62 (±0.17)	2021-05-01	9.57 (±0.31)	6.8-13.4	5.09 (±0.3)	2021-09-02	7.04 (±0.24)	2021-09-04	3.92 (±0.4)	2021-09-01	5.08 (±0.26)	2021-08-03	5.73 (±0.19)	2021-08-03	4.54 (±0.13)	2021-08-03	1.27 (±0.11)	2021-03-01	3.79 (±0.04)	2021-04-03	213.7 (±10.5)	95-356	6.51 (±0.23)	2021-09-04	3.96 (±0.2)	2021-07-02	5.28 (±0.21)	2021-08-03	6.93 (±0.29)	2021-09-02	6.36 (±0.16)	2021-09-05
FA0193 × FA1804	12	5.63 (±0.21)	2021-08-04	6.56 (±0.37)	2021-09-04	3.31 (±0.21)	2021-05-02	2.4 (±0.2)	2021-04-01	10.88 (±0.57)	6.8-17.3	4.38 (±0.3)	2021-07-02	5.49 (±0.43)	2021-09-02	5.43 (±0.43)	2021-09-01	4.9 (±0.27)	2021-07-03	4.15 (±0.32)	2021-07-01	4.51 (±0.18)	2021-07-01	2.01 (±0.26)	2021-05-01	3.7 (±0.04)	2021-04-03	212.7 (±19)	81-451	6.37 (±0.33)	2021-08-03	3.33 (±0.3)	2021-06-01	5.34 (±0.29)	2021-08-03	6.21 (±0.39)	2021-09-01	6.32 (±0.25)	2021-09-04
FA6969 × FA1606	10	6.44 (±0.19)	2021-08-05	6.49 (±0.25)	2021-08-04	2.55 (±0.2)	2021-05-01	2.98 (±0.13)	2021-05-02	9.32 (±0.33)	6.5-13.2	3.51 (±0.23)	2021-07-02	5.82 (±0.37)	2021-09-02	2.96 (±0.27)	2021-06-01	5.18 (±0.21)	2021-07-03	5.73 (±0.13)	2021-07-04	5.01 (±0.21)	2021-07-04	1.93 (±0.22)	2021-05-01	3.53 (±0.06)	2021-04-03	215.5 (±11.5)	112-382	6.58 (±0.23)	2021-08-05	4.91 (±0.24)	2021-08-03	5.44 (±0.19)	2021-07-03	5.52 (±0.32)	2021-08-01	6.27 (±0.2)	2021-08-04
FA1217 × FA1606	13	6.34 (±0.19)	2021-08-04	6.51 (±0.24)	2021-08-03	2.97 (±0.13)	2021-04-02	2.97 (±0.16)	2021-04-01	10.29 (±0.38)	6.7-14.2	4.14 (±0.24)	2021-07-01	6.8 (±0.26)	2021-09-04	3.73 (±0.36)	2021-09-01	6.02 (±0.22)	2021-08-03	5.99 (±0.13)	2021-08-05	4.87 (±0.15)	2021-08-05	2.05 (±0.23)	2021-05-01	3.63 (±0.04)	2021-05-03	199.3 (±8.4)	145-371	6.1 (±0.18)	2021-08-04	4.99 (±0.16)	2021-07-03	5.9 (±0.2)	2021-08-03	5.95 (±0.29)	2021-08-01	6.34 (±0.19)	2021-08-04
FA1217 × FA1711	12	6.07 (±0.17)	2021-09-04	5.93 (±0.21)	2021-08-03	3.99 (±0.17)	2021-05-01	2.45 (±0.16)	2021-05-01	8.93 (±0.29)	6.7-16.6	3.48 (±0.23)	2021-07-01	5.57 (±0.27)	2021-09-03	4.95 (±0.33)	2021-08-01	4.84 (±0.22)	2021-08-02	4.71 (±0.24)	2021-07-02	4.96 (±0.11)	2021-07-02	1.7 (±0.19)	2021-05-01	3.64 (±0.03)	2021-04-03	206.3(±8.3)	131-301	4.98 (±0.23)	2021-08-02	4.43 (±0.19)	2021-07-02	4.84 (±0.2)	2021-08-02	6 (±0.28)	2021-08-03	6.53 (±0.15)	2021-08-04
FA2654 × FA8752	9	6.04 (±0.26)	2021-08-04	6.12 (±0.28)	2021-08-03	2.6 (±0.14)	2021-04-01	2.83 (±0.18)	2021-04-01	8.42 (±0.27)	6.4-10.7	4.94 (±0.43)	2021-08-01	5.62 (±0.43)	2021-09-02	6.23 (±0.43)	2021-09-02	4.32 (±0.33)	2021-08-02	4.69 (±0.34)	2021-07-01	3.84 (±0.22)	2021-07-01	1.8 (±0.28)	2021-05-01	3.8 (±0.04)	2021-04-03	196.8 (±10.6)	95-258	6.02 (±0.2)	2021-07-04	3.41 (±0.23)	2021-05-02	4.6 (±0.28)	2021-06-02	6.02 (±0.35)	2021-09-04	6.72 (±0.15)	2021-08-06
FA9521 × FA1804	11	5.87 (±0.28)	2021-08-03	5.57 (±0.31)	2021-08-03	3.21 (±0.22)	2021-05-01	2.85 (±0.19)	2021-04-01	9.36 (±0.45)	3.2-12.7	5.01 (±0.33)	2021-07-02	5.27 (±0.42)	2021-09-01	3.96 (±0.46)	2021-09-01	4.95 (±0.31)	2021-07-02	4.23 (±0.29)	2021-07-02	5.29 (±0.17)	2021-07-02	1.48 (±0.18)	2021-04-01	3.65 (±0.04)	2021-04-03	195.7 (±10.5)	120-301	5.05 (±0.34)	2021-08-03	3.86 (±0.31)	2021-06-01	5.14 (±0.31)	2021-08-02	6.29 (±0.34)	2021-09-04	5.87 (±0.22)	2021-08-04
FA0909 × Vibrant	10	6.1 (±0.2)	2021-08-04	6.29 (±0.26)	2021-08-04	2.43 (±0.12)	2021-04-01	2.83 (±0.13)	2021-04-01	8.79 (±0.26)	5.4-10.9	4.29 (±0.31)	2021-07-01	6.72 (±0.24)	2021-08-02	3.15 (±0.34)	2021-07-01	4.46 (±0.3)	2021-09-01	5.05 (±0.24)	2021-07-02	5.46 (±0.2)	2021-07-02	1.6 (±0.26)	2021-07-01	3.63 (±0.05)	2021-04-03	201.8 (±11.2)	109-362	5.6 (±0.24)	2021-08-03	4.83 (±0.24)	2021-08-02	4.3 (±0.26)	2021-07-01	7.08 (±0.27)	2021-09-02	6.25 (±0.19)	2021-09-04
FA2907 × M.Centenary	10	5.61 (±0.15)	2021-07-05	6.7 (±0.25)	2021-08-04	3.27 (±0.23)	2021-05-01	2.1 (±0.23)	2021-04-01	8.95 (±0.35)	6.9-12.2	4.63 (±0.28)	2021-06-02	4.96 (±0.54)	2021-08-02	4.45 (±0.54)	2021-08-01	4.82 (±0.36)	2021-07-02	4.95 (±0.29)	2021-06-03	5.01 (±0.21)	2021-06-03	1.34 (±0.17)	2021-04-01	3.51 (±0.08)	2021-04-03	198.5 (±11.4)	128-289	5.33 (±0.28)	2021-07-03	4.48 (±0.23)	2021-06-03	4.6 (±0.27)	2021-06-03	6.16 (±0.45)	2021-09-02	6.35 (±0.17)	2021-07-05
FA0406 × M.Centenary	14	6.49 (±0.14)	2021-08-05	5.14 (±0.27)	2021-08-02	3.8 (±0.15)	2021-05-02	2.97 (±0.16)	2021-05-01	9.78 (±0.25)	7-14.1	4.06 (±0.22)	2021-07-02	4.18 (±0.24)	2021-08-01	4.97 (±0.38)	2021-08-01	5.27 (±0.26)	2021-09-02	4.71 (±0.19)	2021-07-03	4.87 (±0.18)	2021-07-03	1.64 (±0.17)	2021-05-01	3.7 (±0.03)	2021-04-03	187.2 (±8)	75-263	4.93 (±0.19)	2021-07-03	4.58 (±0.19)	2021-07-02	5.39 (±0.21)	2021-08-03	5.53 (±0.28)	2021-08-02	6.18 (±0.19)	2021-08-04
Overall	270	5.96 (±0.04)	2021-09-02	6.17 (±0.05)	2021-09-02	3.22 (±0.04)	2021-05-01	2.75 (±0.03)	2021-05-01	9.37 (±0.07)	3.8-17.9	4.27 (±0.05)	2021-09-01	5.91 (±0.07)	2021-09-01	4.06 (±0.08)	2021-09-01	4.88 (±0.05)	2021-09-01	5.07 (±0.05)	2021-08-01	4.94 (±0.04)	2021-08-01	1.67 (±0.04)	2021-08-01	3.68 (±0.01)	2021-07-03	206.1 (±2.01)	75-451	5.81 (±0.05)	2021-09-02	4.14 (±0.05)	2021-08-01	5 (±0.05)	2021-08-01	6.15 (±0.06)	2021-09-01	6.26 (±0.4)	2021-09-02
Supplementary Table 2 Visual, textural and organoleptic trait category descriptors of strawberries. Texture type and shape were assessed as discrete ordinal categorical traits and provide context for Texture Rating and Height: Width measures respectively. Texture Type and Shape were not assessed for genetic components.

## Sheet: sup. table 2
Visual assessments	1	2	3	4	5	6	7	8	9
Shape	Misc	Bi-conic	Globose	Globose-Conic	Conic	Long conic	Conic-Wedge	Wedge	Square/Oblong
Achene Density	V. seedy	V.seedy -seedy	Seedy	Seedy-Medium	Medium	Medium-Sparse	Sparse	Sparse-V.sparse	V. sparse
Achene Colour	All dark red	Mostly dark	75% dark	51-74% red	50:50 yellow:red	51-74% yellow	75% yellow	Mostly yellow	All yellow
Achene Position	V. pitted (sunken)	Quite pitted	Slightly pitted (sunken)	Very slightly pitted	On surface	Very slightly raised	Slightly raised	Quite raised	V. raised
Glossiness	V. dull	Quite dull	Fairly dull	Slightly dull	Medium	Slightly glossy	Quite glossy	Glossy	V. glossy
Skin Colour	Pale orange	Orange	Orange-red	Paler red	Mid red	Mid to brick red	Brick-red	Dark red	Wine red
Calyx Position	Tightly clasped	Slightly clasped	Flat calyx	Slightly inflexed	Fully inflexed
Neck Position	Very sunken	Slightly sunken	Flat	Slightly raised	Very raised
Skin Firmness	V. fragile	V.fragile-fragile	Fragile	Fragile - medium	Medium	Medium - strong	Strong	Strong to v. strong	V. strong
Flesh Firmness	V. soft	V. soft to soft	Soft	Soft -Medium	Medium	Medium -Firm	Firm	Firm -v. firm	V. firm
Flesh Colour	White	Yellow/orange	Pale red	Pale-mid red	Mid red	Mid-dark red	Dark	Dark-v. dark	V. dark
Sweetness Perception	None	Slightly	Low	Low-moderate	Moderate	Moderately sweet	Sweet	Sweet-v. sweet	V. sweet
Acidity Perception	None	Slightly	Low	Low-moderate	Moderate	Moderate-high	High	High-v. high	V. high
Aromatics	None	Small trace	V. slightly	Slightly	Some aromatics	Quite aromatic	Aromatic	Strongly aromatic	V. strongly aromatic
Flavour Perception	V. poor	Poor	Quite poor	Below average	Average	Average-Good	Good	Good-Excellent	Excellent
Texture Type	Slimy	Stringy	Woolly	Mealy	Acceptable	Quite meaty	Meaty	V. meaty	Too crunchy
Texture Rating	V. poor*	V. poor-poor	Poor	Poor-Average	Average	Average-Good	Good	Good-Excellent	Excellent
*V. poor =too woolly/mealy/stringy/crunchy
Supplementary Table 2 Visual, textural and organoleptic trait category descriptors of strawberries. Texture type and shape were assessed as discrete ordinal categorical traits and provide context for Texture Rating and Height: Width measures respectively. Texture Type and Shape were not assessed for genetic components.

## Sheet: sup. table 3
Trait	Factor	Importance	H2	h2	Significance of Block	Significance of Date	Significance of Assessor	Significance of Genotype	GxE	No. QTN Bonferroni p = 0.001	R2 adjusted	GBLUP Prediction Accuracy	Prediction Ability
Truss Number	NA	7	0.9	0.26	NA	***	NA	***	***	0	NA	0.33	0.17
Skin Colour	D	7	0.58	0.26	***	***	NS	***	***	0	NA	0.32	0.16
Neck Position	DV	3	0.74	0.45	***	***	**	***	***	12	0.23	0.49	0.33
Achene Density	D	6	0.5	0.23	***	***	NS	***	***	3	0.16	0.38	0.18
Achene Colour	D	3	0.63	0.36	*	***	NS	***	***	2	0.16	0.36	0.22
Acidity Perception	D	7	0.49	0.27	NS	***	NS	***	***	2	0.19	0.29	0.15
Flesh Firmness	D	8	0.68	0.29	***	***	NS	***	***	24	0.33	0.54	0.29
Brix	D	7	0.54	0.19	***	***	NA	***	***	0	NA	0.35	0.15
Firmness - Instrument	D	1	0.32	0.09	***	***	***	***	***	0	NA	0.34	0.1
Calyx Position	DV	6	0.41	0.13	***	***	***	***	***	3	0.16	0.34	0.12
Achene Position	DV	6	0.69	0.44	***	***	***	***	***	8	0.26	0.47	0.31
Flavour Perception	DO	9	0.36	0.2	NS	***	***	***	***	0	NA	0.26	0.12
Aromatics	DO	4	0.03	0.02	***	***	***	***	***	0	NA	-0.02	0
Flesh Colour	DO	4	0.68	0.43	NS	***	***	***	***	20	0.34	0.46	0.3
Sweetness Perception	DO	7	0.41	0.16	NS	***	***	***	***	0	NA	0.21	0.08
Texture Rating	DO	7	0.37	0.13	***	***	***	***	***	0	NA	0.34	0.12
Skin Firmness	DV	8	0.4	0.13	***	***	***	***	***	15	0.31	0.46	0.17
Glossiness	DV	7	0.32	0.03	**	***	***	***	***	0	NA	0.13	0.02
pH	D	2	0.38	0.13	NS	***	NA	***	***	1	0.12	0.4	0.15
Shape (Height: Width)	D	5	0.3	0.05	***	***	NA	***	***	3	0.19	0.4	0.09
Class1 Mass	B	9	0.34	0.13	***	NA	NA	***	NA	0	NA	0.18	0.06
Class1 Number	B	9	0.23	0.15	.	NA	NA	***	NA	1	0.1	0.3	0.12
Waste number	B	7	0.22	0.15	*	NA	NA	***	NA	6	0.19	0.28	0.11
Waste Mass	B	8	0.08	0.08	*	NA	NA	***	NA	0	NA	0.22	0.06
Class2 Number	B	7	0.35	0.2	***	NA	NA	***	NA	9	0.2	0.33	0.15
Class2 Mass	B	8	0.36	0.17	***	NA	NA	***	NA	8	0.26	0.3	0.12
Total Number	B	7	0.36	0.17	NS	NA	NA	***	NA	14	0.31	0.34	0.14
Total Mass	B	8	0.36	0.12	***	NA	NA	***	NA	1	0.09	0.21	0.07
Marketable Number	B	9	0.35	0.18	NS	NA	NA	***	NA	11	0.27	0.33	0.14
Marketable Mass	B	9	0.39	0.12	***	NA	NA	***	NA	0	NA	0.18	0.06
Percentage Marketable	B	9	0.21	0.11	***	NA	NA	*	NA	0	NA	0.16	0.05
0 ‘***’ 0.001 ‘**’ 0.01 ‘*’ 0.05 ‘.’ 0.1 ‘ NS’ 1
Supplementary Table 3 Upper and lower bounds of broad sense heritability (H2) and narrow sense heritability (h2) for strawberry fruit quality and yield traits across the multi-parental population. Model denotes the BLUEs model fitted per trait where the term DV represents date of picking and visual recorder specified as random effects, DO represents date of picking and organoleptic recorder speci…

## Sheet: sup. table 4
Skin Colour	Skin Firmness	Neck position	Calyx position	Brix	Achene Density	Achene Position	Achene Colour	pH	Subjective firmness	Flesh Firmness	Flesh Colour	Uniformity	Glossiness	Flavour	Texture overall	Acidity perception	Aroma	Sweetness perception
6.07 (±0.07)	4.6 (±0.68)	3.37 (±0.04)	2.95 (±0.15)	9.6 (±0.08)	4.72 (±0.07)	5.81 (±0.08)	4.77 (±0.11)	3.98 (±0.14)	171.7 (±3.9)	5.8 (±0.86)	4.4 (±0.4)	6.36 (±0.28)	6.2 (±0.09)	NT	NT	NT	NT	NT
5.9 (±0.05)	5.65 (±0.07)	3.57 (±0.04)	3.06 (±0.04)	9.77 (±0.07)	4.64 (±0.07)	6.06 (±0.08)	4.1 (±0.1)	3.76 (±0.01)	195.8 (±1.9)	5.39 (±0.06)	4.12 (±0.06)	6.57 (±0.08)	6.35 (±0.07)	4.65 (±0.07)	4.5 (±0.07)	5 (±0.05)	1.48 (±0.05)	4.95 (±0.07)
5.85 (±0.05)	5.98 (±0.06)	3.25 (±0.04)	3.08 (±0.04)	9.26 (±0.08)	4.26 (±0.07)	6.4 (±0.07)	4.06 (±0.1)	3.63 (±0.02)	189 (±1.9)	5.84 (±0.06)	4.21 (±0.06)	5.89 (±0.08)	6.06 (±0.04)	4.69 (±0.07)	5.2 (±0.05)	5.07 (±0.04)	1.48 (±0.05)	4.78 (±0.06)
6.21 (±0.07)	5.53 (±0.1)	3.31 (±0.05)	2.86 (±0.06)	9.31 (±0.12)	4.58 (±0.09)	6.1 (±0.09)	4.38 (±0.15)	3.66 (±0.02)	191.3 (±3.1)	5.36 (±0.09)	4.41 (±0.09)	6.24 (±0.1)	6.15 (±0.05)	4.61 (±0.09)	4.53 (±0.08)	4.87 (±0.08)	2.07 (±0.09)	4.75 (±0.09)
5.86 (±0.06)	7.22 (±0.05)	2.99 (±0.05)	2.22 (±0.04)	8.74 (±0.08)	4.07 (±0.08)	5.31 (±0.09)	3.67 (±0.1)	3.72 (±0.02)	252.6 (±2.6)	6.43 (±0.06)	3.88 (±0.06)	6.47 (±0.09)	6.37 (±0.05)	5.15 (±0.07)	5.44 (±0.06)	4.82 (±0.04)	1.82 (±0.07)	5.21 (±0.06)
										Supplementary Table 4 Mean and standard errors for fruit quality traits. Values provided for each of the blocks studied. NT – Not tested due to plant protection products prohibiting consumption of fruit.

## Sheet: sup. table 5
Chromosome	Marker name	Position (Mb)	Log 10 P Value	Trait		Chromosome	Marker name	Position (Mb)	Log 10 P Value	Trait
3B	AX-166512618	11.9	7.31	Ache Colour		5B	AX-166514881	27.02	7.55	Flesh Firmness
5A	AX-166524404	8.06	7.29	Ache Colour		5C	AX-166524140	27.3	8.56	Flesh Firmness
5B	AX-89788513	3.89	7.97	Ache Density		6A	AX-123365573	31.63	14.32	Flesh Firmness
5C	AX-89794999	10.67	7.97	Ache Density		6B	AX-123525554	6.73	8.35	Flesh Firmness
6A	AX-166516580	5.52	8.21	Ache Density		6C	AX-166525689	8.67	10.22	Flesh Firmness
1B	AX-123357020	1.39	8.74	Ache Position		7A	AX-166516936	18.49	10.16	Flesh Firmness
1C	AX-123366451	9.15	9.07	Ache Position		7B	AX-166526179	17	8.31	Flesh Firmness
2C	AX-166520935	23.85	7.26	Ache Position		7D	AX-123363650	7.54	10.86	Flesh Firmness
3A	AX-166504889	1.83	12.17	Ache Position		1C	AX-166516255	8.62	8.82	Neck Position
3B	AX-166522083	27.09	7.15	Ache Position		2A	AX-166503963	0.32	9.19	Neck Position
5C	AX-166514471	18.75	10.11	Ache Position		2B	AX-166520873	21.57	7.38	Neck Position
5D	AX-123364793	6.53	8.4	Ache Position		3D	AX-166504587	11.31	11.81	Neck Position
7B	AX-123364497	0.15	8.02	Ache Position		4A	AX-166523331	3.36	7.91	Neck Position
1A	AX-89875747	5.09	9	Acidity Perception		4D	AX-89887238	21.56	10.05	Neck Position
5A	AX-123525124	3.01	12.01	Acidity Perception		5A	AX-89858173	4.64	10.84	Neck Position
1B	AX-123365021	22.98	8.57	Calyx Position		5B	AX-123358636	0.27	7.81	Neck Position
5C	AX-166514700	23.52	7.78	Calyx Position		5C	AX-89872609	11.81	9.39	Neck Position
7A/ 7B	AX-166526371	23.21	7.39	Calyx Position		6A	AX-123367361	20.22	9.95	Neck Position
5C	AX-123361870	2.25	8.35	Class1 Number		6B	AX-166516553	0.99	8.75	Neck Position
2B	AX-89783653	7.13	7.45	Class2 Mass		7B	AX-166517297	0.15	9.2	Neck Position
3A	AX-166505049	6.02	7.76	Class2 Mass		1B	AX-89873309	15.52	7.89	Number Market
3C	AX-166504244	23.79	7.28	Class2 Mass		2B	AX-89783653	7.13	8.32	Number Market
4D	AX-166523280	31.64	7.24	Class2 Mass		2C	AX-123357423	4.31	8.6	Number Market
5A	AX-166514409	13.71	7.88	Class2 Mass		3A	AX-166505049	6.02	7.67	Number Market
6C	AX-166515770	23.98	8.98	Class2 Mass		3C	AX-166504183	16.74	7.19	Number Market
6D	AX-166520085	2.17	8.02	Class2 Mass		3D	AX-89826839	34.16	8.06	Number Market
7D	AX-166518385	19.45	9.15	Class2 Mass		4B	AX-123367138	1.31	7.78	Number Market
1B	AX-89873309	15.52	9.22	Class2 Number		5A	AX-123361756	13.71	7.32	Number Market
2B	AX-89783653	7.13	9.15	Class2 Number		5C	AX-123361870	2.25	9.2	Number Market
2C	AX-123357423	4.31	7.92	Class2 Number		6C	AX-166515770	23.98	8.12	Number Market
3C	AX-166504244	23.79	9.3	Class2 Number		7D	AX-166518385	19.45	9.56	Number Market
4D	AX-166523280	31.64	7.63	Class2 Number		5A	AX-123525124	3.01	9.76	Ph
5A	AX-123367281	7.69	8.76	Class2 Number		3A	AX-166517832	2.17	9.53	Shape
5D	AX-166506177	8.92	7.65	Class2 Number		5B	AX-166514436	16.43	7.6	Shape
6C	AX-166515770	23.98	10.34	Class2 Number		6A	AX-123362376	18.3	10.27	Shape
7D	AX-166527137	19.17	9.05	Class2 Number		1A	AX-166510826	3.44	10.65	Skin Firmness
1A	AX-166525522	8.68	10.4	Flesh Colour		1B	AX-166502675	2.33	9	Skin Firmness
1B	AX-123359925	17.97	8.26	Flesh Colour		1C	AX-166510504	9.91	8.31	Skin Firmness
1C	AX-166509612	14.44	10.74	Flesh Colour		1D	AX-89816903	2.29	7.16	Skin Firmness
1D	AX-166520330	4.3	8.41	Flesh Colour		2D	AX-166511667	26.34	10.44	Skin Firmness
2B	AX-166520993	27.02	7.57	Flesh Colour		3B	AX-166510079	8.99	9.12	Skin Firmness
2D	AX-123366894	25.78	7.34	Flesh Colour		3C	AX-166504505	12.34	7.66	Skin Firmness
3B	AX-89911919	26.02	7.89	Flesh Colour		4D	AX-89790990	3.72	10.26	Skin Firmness
3C	AX-123524621	12.3	7.23	Flesh Colour		5A	AX-123358616	3.13	12.61	Skin Firmness
3D	AX-123357787	26.91	8.87	Flesh Colour		5C	AX-89890707	21.22	9.54	Skin Firmness
4A	AX-166505532	15.74	10.41	Flesh Colour		6A	AX-123365573	31.63	9.34	Skin Firmness
4C	AX-123367100	26.71	7.51	Flesh Colour		6C	AX-166525682	8.88	9.73	Skin Firmness
5A	AX-123364118	7.26	7.37	Flesh Colour		7A	AX-166516933	18.42	8.91	Skin Firmness
5B	AX-123358397	15.47	11.14	Flesh Colour		7B	AX-123364491	11.41	7.47	Skin Firmness
5C	AX-166506190	12.95	7.48	Flesh Colour		7D	AX-123363650	7.54	7.61	Skin Firmness
5D	AX-89784272	22.51	8.16	Flesh Colour		3A	AX-166505049	6.02	7.56	Total Mass
6A	AX-123525365	24.98	10.51	Flesh Colour		1B	AX-89873309	15.52	7.72	Total Number
6C	AX-123366303	21.38	7.18	Flesh Colour		2C	AX-123357423	4.31	7.71	Total Number
7A	AX-166527038	6.06	8.07	Flesh Colour		3A	AX-166505049	6.02	8.75	Total Number
7B	AX-166526605	0.08	9.1	Flesh Colour		3C	AX-166504244	23.79	8.02	Total Number
1A	AX-123360104	0.95	9.95	Flesh Firmness		3D	AX-89826839	34.16	7.53	Total Number
1B	AX-166502675	2.33	11.5	Flesh Firmness		4B	AX-123367138	1.31	7.63	Total Number
1C	AX-166502611	9.64	10.18	Flesh Firmness		4D	AX-166522841	32.62	7.79	Total Number
1D	AX-89816903	2.29	7.53	Flesh Firmness		5A	AX-123361756	13.71	7.38	Total Number
2A	AX-166511806	11.39	8.42	Flesh Firmness		5C	AX-123361870	2.25	8.95	Total Number
2B	AX-166520676	17.02	11.54	Flesh Firmness		5D	AX-166523870	19.35	7.55	Total Number
2C	AX-166521343	7.21	9.3	Flesh Firmness		6C	AX-166515770	23.98	8.68	Total Number
2D	AX-166511667	26.34	13.97	Flesh Firmness		6D	AX-166520085	2.17	7.53	Total Number
3A	AX-123363704	28.94	8.31	Flesh Firmness		7A	AX-166508748	23.5	7.42	Total Number
3B	AX-166510079	8.99	9.68	Flesh Firmness		7D	AX-166518385	19.45	9.72	Total Number
3C	AX-166522678	0.56	7.6	Flesh Firmness		3A	AX-166505049	6.02	7.17	Waste number
3D	AX-166522585	7.33	9.6	Flesh Firmness		3C	AX-166512335	23.74	7.34	Waste number
4B	AX-123358277	3.5	9.53	Flesh Firmness		4B	AX-166522765	15.23	8.51	Waste number
4C	AX-123358284	8.82	8.18	Flesh Firmness		4D	AX-166522841	32.62	8.02	Waste number
4D	AX-89888668	3.26	14.03	Flesh Firmness		6C	AX-166515613	20.25	8.05	Waste number
5A	AX-123614613	3.48	14.26	Flesh Firmness		7A	AX-166508748	23.5	7.64	Waste number
Supplementary Table 5 QTN associated with strawberry yield and fruit quality traits identified through a GWAS. Bold marker names were associated with multiple traits. Marker positions are in Mb and represent the location on the octoploid consensus map scaled to the Hawaii 4 vesca genome 2.0.

## Sheet: sup. table 6
Parents of Family	Truss Number	Class One Mass (g)	Class One Number	Waste Number	Waste Mass (g)	Class Two Number	Class Two Mass	Total Number	Total Mass (g)	Marketable Number	Market Mass (g)	Percentage marketable
FA0307 × FA2311	3.3 (±0.5)	39.9 (±7.4)	1.6 (±0.5)	1.6 (±0.3)	7.5 (±1.3)	1.6 (±0.4)	9.1 (±2.4)	4.8 (±0.9)	56.5 (±9.7)	3.2 (±0.7)	49 (±8.7)	70.3 (±7.1)
FA0307 × FA2907	2 (±0.6)	29.7 (±9.9)	0.9 (±0.7)	1.1 (±0.6)	8.7 (±7)	0.6 (±0.4)	3.3 (±2)	2.7 (±1.5)	41.5 (±18)	1.6 (±0.9)	32.9 (±11.6)	88.3 (±3.4)
FA0123 × FA1211	3.7 (±0.7)	39.4 (±14.2)	2.2 (±0.7)	1.8 (±0.5)	13.2 (±4.8)	1.4 (±0.6)	8.8 (±3.5)	5.4 (±1.6)	61.3 (±21.3)	3.6 (±1.1)	48.1 (±17)	71.8 (±4.3)
FA0248 × FA0193	3.1 (±0.5)	34.6 (±10.1)	1.6 (±0.6)	1.3 (±0.4)	7 (±3.5)	1.5 (±0.5)	8.7 (±3)	4.5 (±1.4)	50.1 (±14.3)	3.2 (±1)	43.2 (±12.9)	87.6 (±3.2)
FA0676 × FA1804	2.8 (±0.6)	32.6 (±8.9)	1.1 (±0.4)	1 (±0.3)	4.2 (±1.3)	1.2 (±0.2)	8.4 (±2.7)	3.3 (±0.7)	45.2 (±10.6)	2.3 (±0.6)	41 (±10.5)	83.8 (±5)
FA0677 × FA6969	3.6 (±0.5)	46.3 (±12.3)	2.2 (±0.7)	1.9 (±0.4)	9.9 (±2.6)	2.9 (±0.7)	14.2 (±3.5)	7 (±1.6)	70.3 (±18)	5.1 (±1.3)	60.4 (±15.7)	74.5 (±4.5)
FA0677 × FA0909	4.1 (±0.6)	57.9 (±14.2)	4.2 (±1.2)	1.9 (±0.6)	8.5 (±2.6)	4.1 (±1.3)	20.5 (±5.6)	10.2 (±3.1)	86.9 (±21.8)	8.3 (±2.5)	78.4 (±19.4)	88.4 (±2.6)
FA0677 × M. Centenary	4.2 (±0.4)	52.5 (±10)	2.6 (±0.6)	1.8 (±0.3)	10.3 (±2.3)	1.5 (±0.4)	10 (±3)	6 (±1.1)	72.7 (±13.2)	4.2 (±0.8)	62.4 (±11.9)	76 (±6.4)
FA0677 × FA0407	4.8 (±0.7)	47.2 (±9.5)	2.6 (±0.7)	3.5 (±0.6)	16.4 (±3.7)	3.3 (±0.7)	17.5 (±3.8)	9.4 (±1.8)	81 (±15.4)	5.9 (±1.2)	64.7 (±12.5)	77.7 (±3.8)
FA0508 × FA1234	3.8 (±0.6)	26.3 (±8.6)	1 (±0.3)	1.3 (±0.4)	5.1 (±2)	1.9 (±0.7)	9.3 (±3.3)	4.2 (±1.2)	40.7 (±12.1)	3 (±0.8)	35.7 (±10.6)	85.9 (±2.6)
FA0508 × FA0193	3.4 (±0.4)	60.7 (±11.5)	3.1 (±0.8)	1.6 (±0.4)	7.7 (±1.6)	1.9 (±0.4)	9.5 (±1.7)	6.6 (±1.3)	77.8 (±13.8)	5 (±1.1)	70.2 (±12.8)	83.4 (±2.7)
FA0508 × FA0808	4.5 (±1.2)	28.5 (±4.7)	0.8 (±0.2)	1 (±0.3)	5.7 (±2.3)	1 (±0.2)	5.5 (±1.4)	2.9 (±0.4)	39.6 (±6.4)	1.8 (±0.4)	33.9 (±4.9)	79.4 (±6.2)
FA1111 × FA1234	2 (±0.4)	21 (±4.8)	0.7 (±0.4)	0.8 (±0.2)	2.2 (±1)	1.1 (±0.3)	5.1 (±1.7)	2.7 (±0.8)	28.2 (±7.1)	1.8 (±0.6)	26.1 (±6.2)	87.9 (±2)
FA1211 × FA0193	3.2 (±0.9)	33.7 (±8)	1.6 (±0.5)	0.6 (±0.1)	3 (±1.6)	1.3 (±0.6)	7.1 (±3.2)	3.5 (±1.1)	43.8 (±11.9)	2.9 (±1)	40.8 (±10.7)	88.3 (±4)
FA1211 × FA9521	3.5 (±0.5)	29.6 (±6.7)	1.3 (±0.4)	1.2 (±0.2)	5.7 (±1.5)	1.1 (±0.3)	7.3 (±1.9)	3.6 (±0.8)	42.5 (±9)	2.4 (±0.6)	36.8 (±7.9)	81.1 (±3.8)
FA1211 × FA1711	4.1 (±0.5)	42.8 (±5.6)	2.2 (±0.5)	1.1 (±0.2)	7.4 (±1.5)	1.2 (±0.2)	7.6 (±1.9)	4.5 (±0.7)	57.8 (±7.2)	3.4 (±0.6)	50.4 (±6.5)	81.3 (±3.9)
FA0193 × FA0909	2.2 (±0.3)	27 (±6)	1.2 (±0.4)	1.4 (±0.5)	4.7 (±2.2)	1.7 (±0.7)	8.3 (±3)	4.3 (±1.5)	39.9 (±9.7)	2.9 (±1)	35.3 (±7.9)	86.6 (±2.3)
FA0193 × FA1804	2.1 (±0.3)	20.6 (±3.9)	0.5 (±0.2)	0.6 (±0.1)	2.1 (±0.7)	0.5 (±0.1)	2.2 (±0.9)	1.5 (±0.3)	24.8 (±4.6)	1 (±0.3)	22.7 (±4.4)	83.5 (±3.5)
FA6969 × FA1606	3.7 (±0.9)	36.7 (±6.9)	1.4 (±0.5)	2.3 (±0.4)	10.9 (±2.4)	1.8 (±0.7)	7.2 (±1.7)	5.5 (±1.1)	54.8 (±9.7)	3.2 (±1)	43.9 (±8.4)	79.8 (±2.9)
FA1217 × FA1606	3.1 (±0.4)	33.1 (±6.5)	1 (±0.3)	0.8 (±0.2)	4.5 (±1.3)	1.3 (±0.2)	8.1 (±1.5)	3.1 (±0.6)	45.7 (±8.1)	2.3 (±0.5)	41.2 (±7.3)	88.1 (±1.6)
FA1217 × FA1711	3 (±0.5)	67.6 (±14.5)	2.1 (±0.5)	1.6 (±0.4)	13.6 (±4.3)	1 (±0.3)	6.5 (±1.9)	4.8 (±1.1)	87.6 (±19.1)	3.2 (±0.7)	74 (±15.7)	81.2 (±3.3)
FA2654 × FA8752	3.2 (±0.6)	45.5 (±10)	2.7 (±0.5)	1.3 (±0.3)	6.2 (±1.8)	1.5 (±0.5)	7.6 (±2.4)	5.4 (±1.1)	59.2 (±12.5)	4.1 (±0.9)	53.1 (±11.5)	85.1 (±3.2)
FA9521 × FA1804	1.8 (±0.3)	21.5 (±4.5)	0.5 (±0.3)	0.5 (±0.2)	3.1 (±2)	0.5 (±0.2)	2.7 (±1.3)	1.5 (±0.5)	27.1 (±5.7)	0.9 (±0.4)	24.1 (±4.8)	87.2 (±3.3)
FA0909 × Vibrant	3.3 (±0.4)	42.3 (±7.5)	1.9 (±0.5)	1.3 (±0.2)	5.9 (±1.4)	2.4 (±0.4)	11.7 (±2)	5.6 (±0.8)	59.9 (±9.8)	4.3 (±0.7)	54 (±8.8)	85.2 (±2.2)
FA2907 × M. Centenary	2.1 (±0.8)	21.1 (±5.8)	0.6 (±0.4)	1 (±0.5)	3.2 (±1.2)	0.4 (±0.2)	2.7 (±1.6)	2.1 (±1.1)	26.8 (±8.3)	1 (±0.6)	23.8 (±7.2)	78.3 (±3.9)
FA0406 × M. Centenary	4.3 (±0.6)	37.3 (±6.2)	2 (±0.5)	2.2 (±0.4)	13.8 (±2.9)	2.5 (±0.6)	15.6 (±3.6)	6.7 (±1.3)	66.6 (±11.3)	4.5 (±1)	52.8 (±9.3)	76.5 (±4.8)
Overall	3.4 (±0.11)	41.3 (±1.9)	1.9 (±0.6)	1.5 (±0.08)	8 (±0.53)	1.7 (±0.11)	9.6 (±0.57)	5.1 (±0.27)	58.8 (±2.6)	3.7 (±0.2)	50.8 (±2.3)	82 (±0.7)
Supplementary Table 6 Mean, standard errors (SE) for fruit yield traits. Values provided for each of the families studied. Malling Centenary has been abbreviated to M. Centenary. FA codes denote the names of accessions.
